# Supplementary material for: Probing Skin Barrier Recovery on Molecular Level Following Acute Wounds: An In Vivo/Ex Vivo Study on Pigs
Source: Biomedicines. 2021 Mar 31;9(4):360. doi: 10.3390/biomedicines9040360 (PMC8065685; doi:10.3390/biomedicines9040360)
Supplement: Supplementary file 1 [file biomedicines-09-00360-s001.zip]

Archive with 1 entries (1 files):
- biomedicines-1158623-supplementary.pdf
